# Supplementary material for: Genetic Characterisation of the Bacterial Microbiota Associating With a Strain of Epichloë Fungal Endophyte of Perennial Ryegrass and the Interaction With Its Paenibacillus Members
Source: Environ Microbiol Rep. 2025 Jun 8;17(3):e70113. doi: 10.1111/1758-2229.70113 (PMC12146413; doi:10.1111/1758-2229.70113)
Supplement: Supplementary file 2 — Table S2. 16S rRNA partial sequences of bacterial strains associated with Epichloë sp. AR135. [file EMI4-17-e70113-s002.xlsx]

## Sheet: Sheet1
Table S2
Strain	16S rRNA partial sequences
E100	GCTCAGGACGAACGCTGGCGGCGTGCCTAATACATGCAAGTCGAGCGGACTTGATGGAGTGCTTGCACTCCTGAGAGTTAGCGGCGGACGGGTGAGTAACACGTAGGCAACCTGCCCTCAAGACTGGGATAACTACCGGAAACGGTAGCTAATACCGGATAATTTATTTCGCAGCATTGTGGAATAATGAAAGACGGAGCAATCTGTCACTTGGGGATGGGCCTGCGGCGCATTAGCTAGTTGGTGGGGTAATGGCTCACCAAGGCGACGATGCGTAGCCGACCTGAGAGGGTGAACGGCCACACTGGGACTGAGACACGGCCCAGACTCCTACGGGAGGCAGCAGTAGGGAATCTTCCGCAATGGGCGAAAGCCTGACGGAGCAACGCCGCGTGAGTG…
E300	CTCAGGACGAACGCTGGCGGCATGCCTAATACATGCAAGTCGAGCGGACTTGATGAGAAGCTTGCTTCTCTGATGGTTAGCGGCGGACGGGTGAGTAACACGTAGGCAACCTGCCCTCAAGCTTGGGACAACTACCGGAAACGGTAGCTAATACCGAATAGTTGTTTTCTTCTCCTGAAGAGAACTGGAAAGACGGAGCAATCTGTCACTTGGGGATGGGCCTGCGGCGCATTAGCTAGTTGGTGGGGTAACGGCTCACCAAGGCGACGATGCGTAGCCGACCTGAGAGGGTGATCGGCCACACTGGGACTGAGACACGGCCCAGACTCCTACGGGAGGCAGCAGTAGGGAATCTTCCGCAATGGGCGAAAGCCTGACGGAGCAATGCCGCGTGAGTGA…
